# Supplementary material for: Population level differences in overwintering survivorship of blue crabs (Callinectes sapidus): A caution on extrapolating climate sensitivities along latitudinal gradients
Source: PLoS One. 2021 Sep 21;16(9):e0257569. doi: 10.1371/journal.pone.0257569 (PMC8454986; doi:10.1371/journal.pone.0257569)
Supplement: S1 Table — (XLSX) [file pone.0257569.s002.xlsx]

## Sheet: Sheet1
LATITUDE	LONGITUDE
40.7174	-73.024
40.7173	-73.0615
40.7046	-73.08
40.7133	-73.0952
40.6951	-73.1099
40.7025	-73.1409
40.6941	-73.1684
40.6895	-73.2036
40.7022	-73.2384
40.6748	-73.2765
40.6669	-73.2264
40.6565	-73.2407
40.6714	-73.2026
40.672	-73.1891
40.6789	-73.1667
40.7004	-73.0406
40.6668	-73.1201
40.6727	-73.0967
40.681	-73.0751
40.681	-73.0643
40.7019	-73.0134
40.7059	-72.9929
40.7278	-72.9582
40.7527	-72.898
40.7411	-72.8878
40.7411	-72.9393
40.7301	-72.9685
40.7404	-72.9896
40.7169	-73.0345
40.7139	-73.0728
40.6919	-73.2097
40.6945	-73.2463
40.6818	-73.2555
40.6711	-73.2966
40.6431	-73.242
40.6477	-73.203
40.6649	-73.1457
40.6715	-73.138
40.6771	-73.1588
40.6848	-73.151
40.6744	-73.1251
40.6728	-73.1034
40.7103	-73.0443
40.742	-73.0131
40.7041	-73.102
40.6992	-73.1312
40.6855	-73.0733
40.6845	-73.0377
40.7131	-73.0507
40.7041	-72.9938
40.7174	-72.9848
40.7495	-72.9186
40.7493	-72.8962
40.7265	-72.9405
40.7313	-72.9589
40.7219	-72.9874
40.7433	-73.0206
40.7174	-73.0775
40.705	-73.105
40.6883	-73.1543
40.6917	-73.2085
40.6819	-73.2611
40.6741	-73.2839
40.6862	-73.2463
40.6994	-73.129
40.7109	-73.1326
40.695	-73.0918
40.7221	-73.0417
40.685	-73.0336
40.7028	-73.0128
40.7064	-72.9917
40.7238	-72.9934
40.7313	-72.9688
40.7433	-72.9336
40.7535	-72.9218
40.7465	-72.8937
40.7468	-72.9043
40.731	-72.9544
40.7293	-72.9847
40.7348	-72.9972
40.7185	-73.0021
40.7445	-72.936
40.7548	-72.9027
40.7485	-72.8969
40.7487	-72.9191
40.7251	-72.9911
40.7034	-73.0133
40.6861	-73.0345
40.6725	-73.1367
40.6946	-73.1457
40.7073	-73.0837
40.7261	-73.0468
40.7128	-73.0679
40.6811	-73.1054
40.6767	-73.1983
40.6583	-73.2116
40.6846	-73.2705
40.6992	-73.245
40.6879	-73.2078
40.6965	-73.1797
40.7054	-73.1408
40.7151	-73.0279
40.743	-73.0101
40.7027	-73.0362
40.7066	-73.0734
40.6925	-73.1774
40.6939	-73.2415
40.6761	-73.2635
40.6754	-73.2666
40.677	-73.2817
40.6832	-73.227
40.6761	-73.1286
40.6662	-73.1132
40.6789	-73.1033
40.6888	-73.094
40.7152	-73.0324
40.6934	-73.0513
40.7043	-73.0161
40.7214	-72.975
40.7301	-72.9509
40.7422	-72.9244
40.7341	-72.9955
40.726	-73.0331
40.7111	-73.082
40.7144	-73.1076
40.6946	-73.1779
40.6988	-73.1941
40.6835	-73.1841
40.6874	-73.2057
40.6754	-73.2582
40.6772	-73.2784
40.6701	-73.2742
40.6701	-73.1356
40.6991	-73.072
40.7415	-72.9997
40.7418	-72.9762
40.7403	-72.9228
40.752	-72.9021
40.729	-72.939
40.7227	-72.9591
40.7268	-72.9804
40.6868	-73.0289
40.684	-73.0652
40.7019	-73.0366
40.7364	-73.0298
40.7252	-73.0359
40.7126	-73.1108
40.722	-73.12
40.6893	-73.1354
40.6838	-73.2519
40.6669	-73.2759
40.6793	-73.282
40.6365	-73.2414
40.6782	-73.1216
40.669	-73.0956
40.6964	-73.0906
40.7413	-73.0105
40.6913	-73.0389
40.7331	-72.987
40.7264	-72.9634
40.7491	-72.8945
40.7542	-72.8923
40.7459	-72.93
40.7386	-73.0297
40.7135	-73.1082
40.7177	-73.1245
40.6754	-73.1968
40.6944	-73.1288
40.6927	-73.0871
40.727	-73.0028
40.7144	-72.9882
40.7272	-72.9378
40.7493	-72.8936
40.7585	-72.8945
40.6849	-73.2485
40.6717	-73.1861
40.6951	-73.1602
40.7257	-73.0384
40.7007	-73.0985
40.6797	-73.0841
40.6869	-73.0591
40.7015	-73.0274
40.7253	-72.9974
40.7397	-72.9539
40.7343	-72.9562
40.7339	-72.9975
40.6967	-73.1333
40.6763	-73.2828
40.6915	-73.2026
40.6781	-73.1623
40.6697	-73.1406
40.7161	-73.0635
40.7053	-73.0379
40.6915	-73.0144
40.7229	-73.0515
40.7189	-73.0819
40.7044	-73.1446
40.6688	-73.0851
40.6911	-73.0554
40.6985	-73.0466
40.7067	-73.0228
40.7126	-72.9887
40.7344	-72.99
40.7013	-73.2469
40.6649	-73.3127
40.6733	-73.2284
40.6405	-73.237
40.6951	-73.1893
40.7247	-73.0437
40.6947	-73.0429
40.6917	-73.0772
40.6709	-73.1104
40.691	-73.1285
40.7078	-73.0998
40.7096	-73.0533
40.7169	-73.0452
40.6934	-73.0151
40.6875	-73.0284
40.7028	-73.029
40.7191	-73.0153
40.7176	-73.0034
40.7317	-73.0024
40.73	-72.9557
40.7259	-73.0263
40.6808	-73.2914
40.6769	-73.2653
40.6887	-73.2288
40.6768	-73.1511
40.6628	-73.2142
40.6767	-73.1406
40.7194	-73.122
40.7189	-73.0757
40.7056	-73.0613
40.7374	-72.9306
40.728	-72.9441
40.7256	-72.9675
40.7123	-72.993
40.715	-73.0259
40.7317	-73.0149
40.7248	-73.0069
40.7119	-73.0055
40.7401	-72.9806
40.682	-73.3053
40.6723	-73.2787
40.6913	-73.2529
40.7008	-73.2105
40.6894	-73.1706
40.6887	-73.15
40.7453	-72.885
40.7521	-72.8988
40.7475	-72.9252
40.7078	-73.0213
40.661	-73.1204
40.6876	-73.1423
40.6906	-73.1284
40.7152	-73.1254
40.6939	-73.0764
40.6731	-73.0675
40.7064	-73.0516
40.7054	-73.0365
40.6971	-73.1868
40.7021	-73.2192
40.6727	-73.2206
40.667	-73.218
40.6896	-73.1748
40.7113	-73.0931
40.7127	-73.0988
40.7135	-73.1198
40.6724	-73.1311
40.6601	-73.1219
40.6641	-73.1157
40.6754	-73.0808
40.7	-73.0831
40.696	-73.0699
40.6947	-73.0627
40.7035	-73.0185
40.7195	-73.0225
40.7228	-73.032
40.7278	-73.0151
40.6785	-73.302
40.6697	-73.2446
40.6801	-73.2337
40.6869	-73.2187
40.6937	-73.1267
40.6926	-73.1161
40.6729	-73.0935
40.6689	-73.0911
40.6925	-73.0795
40.7158	-73.0366
40.6932	-73.0395
40.6732	-73.0553
40.6673	-73.1397
40.6855	-73.128
40.6999	-73.1016
40.7069	-73.0931
40.7448	-72.8965
40.7486	-72.8963
40.7429	-72.9051
40.733	-72.9367
40.7367	-72.9441
40.7339	-72.9425
40.7301	-72.9755
40.7302	-72.9896
40.7115	-73.0695
40.6902	-73.1025
40.6858	-73.0991
40.7116	-73.1377
